# Supplementary material for: Cooking, Digestion, and In Vitro Colonic Fermentation of Nigerian Wholegrains Affect Phenolic Acid Metabolism and Gut Microbiota Composition
Source: Int J Mol Sci. 2023 Sep 14;24(18):14111. doi: 10.3390/ijms241814111 (PMC10531640; doi:10.3390/ijms241814111)
Supplement: Supplementary file 1 [file ijms-24-14111-s001.zip]

Archive with 2 entries (2 files):
- table S1 submission.pdf
- table S2 submission.pdf
